# Supplementary material for: Novel CLCN4 variant associated with syndromic X-linked intellectual disability in a Chinese girl: a case report
Source: BMC Pediatr. 2021 Sep 3;21:384. doi: 10.1186/s12887-021-02860-4 (PMC8414764; doi:10.1186/s12887-021-02860-4)
Supplement: Supplementary file 1 — Additional file 1: Table S1. Workflow of filtering the pathogenitic variant. [file 12887_2021_2860_MOESM1_ESM.xls]

## Sheet: Sheet1
Workflow of filtering the pathogenitic variant
	variants No.	Note
total variants from trio targeted-exome sequencing	251312	total variants from trio targeted sequencing targeted sequencing
low frequency in the normal populations	2647	MAF≤0.005 or not in 1000 Genomes Project，ESP6500si_all, ExAC
filtering Gene_Region and Effect	492	non-coding region excluded in Gene_Region, synonymous excluded in Effect
credibility	183	excluded low credibility data
phenotype-related	38	sites in phenotype-related genes
candidate genes	2	focus on patient phenotype
vriants which are associated with patient’s clinical phenotype	1	CLCN4:c.1343(exon9)C>T, p.Ala448Val
